# Supplementary material for: Interaction of Pelargonium sidoides Compounds with Lactoferrin and SARS-CoV-2: Insights from Molecular Simulations
Source: Int J Environ Res Public Health. 2022 Apr 26;19(9):5254. doi: 10.3390/ijerph19095254 (PMC9101775; doi:10.3390/ijerph19095254)
Supplement: Supplementary file 1 [file ijerph-19-05254-s001.zip]

Archive with 1 entries (1 files):
- ijerph-1644021-supplementary.pdf
